# Supplementary material for: Late-life fitness gains and reproductive death in Cardiocondyla obscurior ants
Source: eLife. 2022 Apr 6;11:e74695. doi: 10.7554/eLife.74695 (PMC8986319; doi:10.7554/eLife.74695)
Supplement: Source code 1. [file elife-74695-code1.zip]

Archive with 1 entries (1 files):
- MS_Aging_script.R
